# Supplementary material for: A Novel Chaperone-Based Cancer Vaccination Enhances Immunotherapeutic Responsiveness Through T Cell Amplification and Tumor Immune Remodeling
Source: Vaccines (Basel). 2025 Oct 25;13(11):1096. doi: 10.3390/vaccines13111096 (PMC12656611; doi:10.3390/vaccines13111096)
Supplement: Supplementary file 1 [file vaccines-13-01096-s001.zip]

Archive with 3 entries (3 files):
- vaccines-3917108-supplementary.pptx
- Supplementary File S1.pptx
- Supplementary File S2.pptx
